# Supplementary material for: A literature review of applied adaptive design methodology within the field of oncology in randomised controlled trials and a proposed extension to the CONSORT guidelines
Source: BMC Med Res Methodol. 2017 Jul 18;17:108. doi: 10.1186/s12874-017-0393-6 (PMC5516365; doi:10.1186/s12874-017-0393-6)
Supplement: Additional file 1: — Dose modification. (XLSX 14 kb) (XLSX 14 kb) [file 12874_2017_393_MOESM1_ESM.xlsx]

## Sheet: LR 
Number	Title	Trial identifier	Adaptive methods applied
1	5-fluorouracil, leucovorin, and oxaliplatin (mFOLFOX6) plus sunitinib or bevacizumab as first-line treatment for metastatic colorectal cancer: A randomized Phase IIb study	NCT00609622	Group sequential methods
3	A Multicenter, Phase II, Randomized, Noncomparative Clinical Trial of Radiation and Temozolomide with or without Vandetanib in Newly Diagnosed Glioblastoma Patients	NCT00441142	Group sequential methods
9	A phase IIb multicentre study comparing the efficacy of trabectedin to doxorubicin in patients with advanced or metastatic untreated soft tissue sarcoma: the TRUSTS trial	NCT01189253	Group sequential methods
10	A phase III randomized trial of adding topical nitroglycerin to first-line chemotherapy for advanced nonsmall-cell lung cancer: the Australasian lung cancer trials group NITRO trial	ACTRN12608000588392	Group sequential methods
11	A phase III study of radiation therapy (RT) and O6-benzylguanine, (O6-BG) plus BCNU versus RT and BCNU alone and methylation status in newly-diagnosed glioblastoma (GBM) and gliosarcoma: Southwest Oncology Group (SWOG) Study S0001	NCT00017147	Group sequential methods
13	A randomized phase II study of the MEK1/MEK2 inhibitor trametinib (GSK1120212) compared with docetaxel in KRAS-mutant advanced non-small-cell lung cancer (NSCLC)	NCT01362296	Group sequential methods
14	A randomized trial comparing concurrent chemoradiotherapy with single-agent cisplatin versus cisplatin plus gemcitabine in patients with advanced cervical cancer: An Asian Gynecologic Oncology Group study	NCT00842660	Group sequential methods
15	A randomized, controlled trial of oral propranolol in infantile hemangioma	NCT01056341	Group sequential methods, Sample size re-estimation
16	A randomized, open-label phase II trial of volasertib as monotherapy and in combination with standard-dose pemetrexed compared with pemetrexed monotherapy in second-line treatment for non-small-cell lung cancer	NCT00824408	Group sequential methods
17	Abiraterone acetate plus prednisone versus placebo plus prednisone in chemotherapy-naive men with metastatic castration-resistant prostate cancer (COU-AA-302): final overall survival analysis of a randomised, double-blind, placebo-controlled phase 3 study	NCT00887198	Group sequential methods
20	Adjuvant sorafenib for hepatocellular carcinoma after resection or ablation (STORM): A phase 3, randomised, double-blind, placebo-controlled trial	NCT00692770	Group sequential methods, Dose modification
22	BCR-ABL1 mutation development during first-line treatment with dasatinib or imatinib for chronic myeloid leukemia in chronic phase	NCT00481247	Dose modification
23	Bendamustine, thalidomide and dexamethasone combination therapy for relapsed/refractory myeloma patients: results of the MUKone randomized dose selection trial	ISRCTN90889843	Group sequential methods
24	Biological 18[F]-FDG-PET image-guided dose painting by numbers for painful uncomplicated bone metastases: A 3-arm randomized phase II trial	NCT01429493	Group sequential methods, Dose modification
26	Bosutinib versus imatinib in newly diagnosed chronic-phase chronic myeloid leukaemia: Results from the 24-month follow-up of the BELA trial	NCT00574873	Dose modification
27	Cabozantinib versus Everolimus in Advanced Renal-Cell Carcinoma	NCT01865747	Group sequential methods
28	Capecitabine combined with docetaxel versus vinorelbine followed by capecitabine maintenance medication for first-line treatment of patients with advanced breast cancer: Phase 3 randomized trial	NCT01126138	Group sequential methods, Dose modification
29	Carfilzomib and dexamethasone versus bortezomib and dexamethasone for patients with relapsed or refractory multiple myeloma (ENDEAVOR): a randomised, phase 3, open-label, multicentre study	NCT01568866	Group sequential methods
94	Efficacy and Safety of Abiraterone Acetate in Elderly (>=75 years) Chemotherapy-Naive patients with Metastatic Castration-Resistant Prostate Cancer	NCT00887198	Group sequential methods
34	Efficacy and Safety of Trabectedin or Dacarbazine for Metastatic Liposarcoma or Leiomyosarcoma After Failure of Conventional Chemotherapy: Results of a Phase III Randomized Multicenter Clinical Trial	NCT01343277	Group sequential methods
35	Elotuzumab Therapy for Relapsed or Refractory Multiple Myeloma	NCT01239797	Group sequential methods
37	Everolimus for the treatment of advanced, non-functional neuroendocrine tumours of the lung or gastrointestinal tract (RADIANT-4): a randomised, placebo-controlled, phase 3 study	NCT01524783	Group sequential methods
41	First interim analysis of a randomised trial of whole brain radiotherapy in melanoma brain metastases confirms high data quality	NCT01503827	Group sequential methods
42	Fulvestrant with or without selumetinib, a MEK 1/2 inhibitor, in breast cancer progressing after aromatase inhibitor therapy: a multicentre randomised placebo-controlled double-blind phase II trial, SAKK 21/08	NCT01160718.	Group sequential methods
43	High-Dose FOLFIRI plus Bevacizumab in the Treatment of Metastatic Colorectal Cancer Patients with Two Different UGT1A1 Genotypes: FFCD 0504 Study	NCT00628810.	Group sequential methods
44	Ibrutinib combined with bendamustine and rituximab compared with placebo, bendamustine, and rituximab for previously treated chronic lymphocytic leukaemia or small lymphocytic lymphoma (HELIOS): a randomised, double-blind, phase 3 study	NCT01611090.	Group sequential methods, Change in eligibility
46	Impact of bone-targeted therapies in chemotherapy-naive metastatic castration-resistant prostate cancer patients treated with abiraterone acetate: post hoc analysis of study COU-AA-302	NCT00887198	Group sequential methods
47	Improved overall survival in melanoma with combined dabrafenib and trametinib	NCT01597908	Group sequential methods
50	Italian multicenter phase III randomized study of cisplatin-etoposide with or without bevacizumab as first-line treatment in extensive stage small cell lung cancer: treatment rationale and protocol design of the GOIRC-AIFA FARM6PMFJM trial		Group sequential methods
52	Maintenance pazopanib versus placebo in Non-Small Cell Lung Cancer patients non-progressive after first line chemotherapy: A double blind randomised phase III study of the lung cancer group, EORTC 08092 (EudraCT: 2010-018566-23, NCT01208064)	NCT01208064	Group sequential methods
53	Maintenance Therapy With Tumor-Treating Fields Plus Temozolomide vs Temozolomide Alone for Glioblastoma: A Randomized Clinical Trial	NCT00916409	Group sequential methods
54	Metformin in patients with advanced pancreatic cancer: A double-blind, randomised, placebo-controlled phase 2 trial	NCT01210911	Group sequential methods, Dose modification
55	Methotrexate, doxorubicin, and cisplatin (MAP) plus maintenance pegylated interferon alfa-2b versus MAP alone in patients with resectable high-grade osteosarcoma and good histologic response to preoperative MAP: First results of the EURAMOS-1 good response randomized controlled trial	NCT00134030	Group sequential methods, Sample size re-estimation
56	Nilotinib versus imatinib as first-line therapy for patients with unresectable or metastatic gastrointestinal stromal tumours (ENESTg1): a randomised phase 3 trial	NCT00785785	Group sequential methods
57	Nivolumab versus chemotherapy in patients with advanced melanoma who progressed after anti-CTLA-4 treatment (CheckMate 037): a randomised, controlled, open-label, phase 3 trial	NCT01721746	Group sequential methods
58	Ofatumumab maintenance versus observation in relapsed chronic lymphocytic leukaemia (PROLONG): an open-label, multicentre, randomised phase 3 study	NCT00802737	Group sequential methods
59	Palbociclib in Hormone-Receptor-Positive Advanced Breast Cancer	NCT01942135	Group sequential methods
60	Pembrolizumab versus investigator-choice chemotherapy for ipilimumab-refractory melanoma (KEYNOTE-002): a randomised, controlled, phase 2 trial	NCT01704287	Group sequential methods
62	Pertuzumab, trastuzumab, and docetaxel in HER2-positive metastatic breast cancer	NCT00567190	Group sequential methods
70	Phase III randomized trial of second-line ixabepilone versus paclitaxel or doxorubicin in women with advanced endometrial cancer	NCT00883116	Group sequential methods
71	Phase III study of pasireotide long-acting release in patients with metastatic neuroendocrine tumors and carcinoid symptoms refractory to available somatostatin analogues	NCT00690430	Group sequential methods
72	Phase III Study of Surgery Versus Definitive Concurrent Chemoradiotherapy Boost in Patients With Resectable Stage IIIA(N2) and Selected IIIB Non-Small-Cell Lung Cancer After Induction Chemotherapy and Concurrent Chemoradiotherapy (ESPATUE)		Group sequential methods
73	Phase III study on efficacy of taxanes plus bevacizumab with or without capecitabine as first-line chemotherapy in metastatic breast cancer	NCT01200212	Group sequential methods
75	Preventive effect of Goshajinkigan on peripheral neurotoxicity of FOLFOX therapy (GENIUS trial): a placebo-controlled, double-blind, randomized phase III study		Group sequential methods
76	Randomized Phase II Trial of Ridaforolimus in Advanced Endometrial Carcinoma	NCT00739830	Group sequential methods
77	Randomized phase III study of 2 cisplatin-based chemoradiation regimens in locally advanced head and neck squamous cell carcinoma: impact of changing disease epidemiology on contemporary trial design		Group sequential methods
78	Randomized phase III trial comparing weekly docetaxel plus cisplatin versus docetaxel monotherapy every 3 weeks in elderly patients with advanced non-small-cell lung cancer: the intergroup trial JCOG0803/WJOG4307L		Group sequential methods
79	Randomized Phase III Trial of Paclitaxel Once Per Week Compared With Nanoparticle Albumin-Bound Nab-Paclitaxel Once Per Week or Ixabepilone With Bevacizumab As First-Line Chemotherapy for Locally Recurrent or Metastatic Breast Cancer: CALGB 40502/NCCTG N063H (Alliance)	NCT00785291	Group sequential methods
81	Regorafenib for advanced gastrointestinal stromal tumors following imatinib and sunitinib treatment: a subgroup analysis evaluating Japanese patients in the phase III GRID trial	NCT01271712	Dose modification
82	Results of phase 2 randomized study of low-dose decitabine with or without valproic acid in patients with myelodysplastic syndrome and acute myelogenous leukemia	NCT0l305499	Adaptive randomisation, Dose modification
86	Safety and survival with GVAX pancreas prime and Listeria Monocytogenes-expressing mesothelin (CRS-207) boost vaccines for metastatic pancreatic cancer	NCT01417000	Group sequential methods
88	SWOG S0221: a phase III trial comparing chemotherapy schedules in high-risk early-stage breast cancer	NCT00070564	Group sequential methods, Sample size re-estimation
90	The cyclin-dependent kinase 4/6 inhibitor palbociclib in combination with letrozole versus letrozole alone as first-line treatment of oestrogen receptor-positive, HER2-negative, advanced breast cancer (PALOMA-1/TRIO-18): a randomised phase 2 study	NCT00721409	Group sequential methods
92	Time to Definitive Failure to the First Tyrosine Kinase Inhibitor in Localized GI Stromal Tumors Treated With Imatinib As an Adjuvant: A European Organisation for Research and Treatment of Cancer Soft Tissue and Bone Sarcoma Group Intergroup Randomized Trial i	NCT00103168	Group sequential methods, Sample size re-estimation, Change in primary endpoint
